# Supplementary material for: Endoplasmic reticulum tubules limit the size of misfolded protein condensates
Source: eLife. 2021 Sep 1;10:e71642. doi: 10.7554/eLife.71642 (PMC8486381; doi:10.7554/eLife.71642)
Supplement: Figure 2—figure supplement 1—source data 1. [file elife-71642-fig2-figsupp1-data1.zip]

Archive with 16 entries (15 files):
- Figure 2-source data 2-Raw images/
- __MACOSX/._Figure 2-source data 2-Raw images
- Figure 2-source data 2-Raw images/SEC24B blot.tif
- __MACOSX/Figure 2-source data 2-Raw images/._SEC24B blot.tif
- Figure 2-source data 2-Raw images/SEC24D blot.tif
- __MACOSX/Figure 2-source data 2-Raw images/._SEC24D blot.tif
- Figure 2-source data 2-Raw images/SEC24A blot.tif
- __MACOSX/Figure 2-source data 2-Raw images/._SEC24A blot.tif
- Figure 2-source data 2-Raw images/GAPDH for SEC24D.tif
- __MACOSX/Figure 2-source data 2-Raw images/._GAPDH for SEC24D.tif
- Figure 2-source data 2-Raw images/GAPDH for SEC24A.tif
- __MACOSX/Figure 2-source data 2-Raw images/._GAPDH for SEC24A.tif
- Figure 2-source data 2-Raw images/GAPDH for SEC24B.tif
- __MACOSX/Figure 2-source data 2-Raw images/._GAPDH for SEC24B.tif
- Figure 2-source data 2.pdf
- __MACOSX/._Figure 2-source data 2.pdf
