# Supplementary material for: Endoplasmic reticulum tubules limit the size of misfolded protein condensates
Source: eLife. 2021 Sep 1;10:e71642. doi: 10.7554/eLife.71642 (PMC8486381; doi:10.7554/eLife.71642)
Supplement: Figure 2—figure supplement 1—source data 3. [file elife-71642-fig2-figsupp1-data3.zip]

Archive with 8 entries (7 files):
- Figure 2-source data 4-Raw images/
- __MACOSX/._Figure 2-source data 4-Raw images
- Figure 2-source data 4-Raw images/FAM134B blot.tif
- __MACOSX/Figure 2-source data 4-Raw images/._FAM134B blot.tif
- Figure 2-source data 4-Raw images/GAPDH.tif
- __MACOSX/Figure 2-source data 4-Raw images/._GAPDH.tif
- Figure 2-source data 4.pdf
- __MACOSX/._Figure 2-source data 4.pdf
