# Supplementary material for: Endoplasmic reticulum tubules limit the size of misfolded protein condensates
Source: eLife. 2021 Sep 1;10:e71642. doi: 10.7554/eLife.71642 (PMC8486381; doi:10.7554/eLife.71642)
Supplement: Figure 5—figure supplement 5—source data 1. [file elife-71642-fig5-figsupp5-data1.zip]

Archive with 5 entries (3 files):
- /
- Figure 5-source data 1.pdf
- Figure 5-source data 1-Raw images/
- Figure 5-source data 1-Raw images/Ponceau.tif
- Figure 5-source data 1-Raw images/Cpep GFP blot.tif
