# Supplementary material for: Endoplasmic reticulum tubules limit the size of misfolded protein condensates
Source: eLife. 2021 Sep 1;10:e71642. doi: 10.7554/eLife.71642 (PMC8486381; doi:10.7554/eLife.71642)
Supplement: Figure 6—source data 1. [file elife-71642-fig6-data1.zip]

Archive with 12 entries (11 files):
- Figure 6-source data 1-Raw images/
- __MACOSX/._Figure 6-source data 1-Raw images
- Figure 6-source data 1-Raw images/GAPDH for RTN3.tif
- __MACOSX/Figure 6-source data 1-Raw images/._GAPDH for RTN3.tif
- Figure 6-source data 1-Raw images/RTN3 blot.tif
- __MACOSX/Figure 6-source data 1-Raw images/._RTN3 blot.tif
- Figure 6-source data 1-Raw images/GAPDH for LNPK.tif
- __MACOSX/Figure 6-source data 1-Raw images/._GAPDH for LNPK.tif
- Figure 6-source data 1-Raw images/LNPK blot.tif
- __MACOSX/Figure 6-source data 1-Raw images/._LNPK blot.tif
- Figure 6-source data 1.pdf
- __MACOSX/._Figure 6-source data 1.pdf
